# Supplementary material for: ISR8/IRF1-AS1 Is Relevant for IFNα and NF-κB Responses
Source: Front Immunol. 2022 Jul 4;13:829335. doi: 10.3389/fimmu.2022.829335 (PMC9289242; doi:10.3389/fimmu.2022.829335)
Supplement: Supplementary Table 1 — List of sequences for primers, guides and inhibitors used in this study. [file Table_1.xlsx]

## Sheet: Primers
Sequences of primers, siRNAs and gapmers used in this study
METHOD	NAME	SEQUENCE
ISR8 cloning	ISR8cloning_F	ATCAGAATTCAGAATGCAGCGGCCGCCA
	ISR8cloning_R	ATCAATCGATTAGGGAAGTGAGGGCAAGAGGGC
CRISPR-Cas9 guides	GuideA_F	CACCGGCAGCTGCCGTTTCAGGCGA
	GuideA_R	AAACTCGCCTGAAACGGCAGCTGC
	GuideB_F	CACCGCATCCTCAGGACTTGCGGC
	GuideB_R	AAACGCCGCAAGTCCTGAGGATGC
NeomycinR Cassette	GuideA_CassetteNeo	TGAAAGCGGTCGTGGCCAGGACTGGCGCAGCTGATCGTTTCGCATGATTGAA
	GuideB_CassetteNeo	GGGCCGTTGCTTATGTTTTATAACTTCGTATAGCATACATTATACGAAGTTATGATCGTTTCGCATGATTGAA
PuromycinR Cassette	GuideA_CassettePur	TGAAAGCGGTCGTGGCCAGGACTGGCGCAGCTTGGCCCAATGACCGAGTACA
	GuideB_CassettePur	CTCCAGGCTGGCGGCCGCTGCATTCTGCGCCCCGCTCCCCAGCATGCCTGCT
ISR8 clon checking	p1	GACGTCAGATGCCTGGTACCTCATGG
	p2	GGGCGTACTTGGCATATGAT
	p3	TCTCGGGCACTCGGCTG
	p4	CCTCGCCTGAAACGGCA
	p5	GCCCTGTGTAAGAGTTTGCTG
	p6	CTCCGGTCAGGCTCTCCA
	p7	GCCATCACGAGATTTCGATT
	p8	CTGGCACTCTGTCGATACCC
qPCR	GAPDH_F	CCAAGGTCATATCCATGACAAC
	GAPDH_R	TGTCATACCAGGAAATGAGC
	ISR8_F	AGTTTGTAGCCTATTGGAGGAAAA
	ISR8_R	TCACTGTCCCCAGGACTCTC
	IRF1_F	ACATCAACAAGGATGCCTGTTT
	IRF1_R	TGTATCGGCCTGTGTGAATGG
	GBP1_F	GCAATTCTCCAGACAGACCAG
	GBP1_R	CGTTCCACTTCAATCTCCTTTT
	CXCL10_F	CTGTACGCTGTACCTGCATCA
	CXCL10_R	TTCTTGATGGCCTTCGATTC
	IL6_F	CCTTCCAAAGATGGCTGAAA
	IL6_R	TTTCTGCAGGAACTGGATCA
	IL7_F	CTCCAGTTGCGGTCATCATG
	IL7_R	ACAGAACAAGGATCAGGGGA
	IL13_F	TACTGTGCAGCCCTGGAATC
	IL13_R	CTGTCCCTCGCGAAAAAGT
	IL12p35_F	CTTGAAGATGTACCAGGTGG
	IL12p35_R	CTATCAATAGTCACTGCCCG
	IL12p40_F	AAGCAGCAGAGGCTCTTCTG
	IL12p40_R	GTGGGTCAGGTTTGATGATG
	RELA_F	CTGCCGGGATGGTTCTAT
	RELA_R	CCGCTTCTTCACACACTGGAT
	CTCF_F	CAACCAGCCCAAACAGAACC
	CTCF_R	CGGTCCATCATGCTGAGGAT
	KAP1_F	GATGACAGTGCCACCATTTG
	KAP1_R	CATCCTCCTCCTTCAGGTCA
	EZH2_F	GGGAGATGAAGTTTTAGATCAGGA
	EZH2_R	CAGGATCGTCTCCATCATCA
	TRIB3_F	TGCCCTACAGGCACTGAGTA
	TRIB3_R	GTCCGAGTGAAAAAGGCGTA
	CHOP_F	GAGCTGGAAGCCTGGTATGAGGA
	CHOP_R	ACTCTGACTGGAATCTGGAGAG
	IRF9F	CATGGCTCTCTTCCCAGAAA
	IRF9R	AGCTCTTCAGAACCGCCTAC
	hSTAT1F	TGAATATTCCCCGACTGAGC
	hSTAT1R	AGGAAGACCCAATCCAGATGT
	hSTAT2F	ATTCTGCAGCATTTCCCACT
	hSTAT2R	GCTCATACTAGGGACGGGAAG
	ZBTB16F	TTCATCCAGAGGGAGCTGTT
	ZBTB16R	CCGTACGTCTTCATCCCACT
	ZNF667F	CTGGTCTCGCTTGGTCTTTC
	ZNF667R	GATGCTTTGCCCAGATTTGT
	ZNF582F	CCTTCCTAGAGCAAGGCAAA
	ZNF582R	CTGGTTTCTGCATTCCCAAT
	ZNF583F	TTGGGGATGTGGCTGTAAAT
	ZNF583R	GCCTCTTGTTCCCTCCTTCT
	XISTF	TCTCGGAGAAGGATGTCAAAA
	XISTR	CACATGCAGCGTGGTATCTT
	GBP1_prom_ChIP_F	GTCCCACTTCAGGCTCATCT
	GBP1_prom_ChIP_R	ATAAGGTTGTGGCAGGGATG
	GBP1_body1_ChIP_F	CATCAGTCGCCCATTAGTGTT
	GBP1_body1_ChIP_R	GGACATGGCATCAGAGATCC
	GBP1_body4_ChIP_F	TACAGGTGTCCCCTCTGACC
	GBP1_body1_ChIP_R	GCAGGCTATGGACCAACTGT
	CXCL10_prom_ChIP_F	AAAGCCATTTTCCCTCCCTA
	CXCL10_prom_ChIP_R	AGCCAGCAGGTTTTGCTAAG
	ISR8_prom_FAIRE_F	TGAATGAAGGGCAGATGGA
	ISR8_prom_FAIRE_R	CCGCCGTAAGTGGAAAGG
	ISR8_enh_FAIRE_F	TGAGTCACTGGCTGATTTCG
	ISR8_enh_FAIRE_R	TCAAGGCCCCTAGATAAGCA
	IRF1_prom_FAIRE_F	CACGTCTTGCCTCGACTAAG
	IRF1_prom_FAIRE_R	CAGGGGTGGATTGGGAGC
siRNA	CTCF	GCUAAUAAAUCAUAACGGA
	KAP1	GCGATCTGGTTATGTGCAATT
	EZH2	GGAUGGUACUUUCAUUGAA
Gapmers	G1	AAGTCAACGCAAAGTC
	GINT 1A	CGATCAGAATTGCATG
	GINT 1B	CCACATTAGTCGATTG
