# Supplementary material for: ISR8/IRF1-AS1 Is Relevant for IFNα and NF-κB Responses
Source: Front Immunol. 2022 Jul 4;13:829335. doi: 10.3389/fimmu.2022.829335 (PMC9289242; doi:10.3389/fimmu.2022.829335)
Supplement: Supplementary Table 2 — SNPs related to autoimmune diseases found in ISR8 loci. [file Table_2.xls]

## Sheet: SNP_IRF1-AS1-associations
SNP	Study accession	P-value	Reported trait
rs12515180	GCST90002298	3 x 10-283	Eosinophil counts
rs12515180	GCST90002302	6 x 10-279	Eosinophil counts
rs12515180	GCST007065	1 x 10-271	Eosinophil counts
rs2248116	GCST004606	1 x 10-96	Eosinophil counts
rs2248116	GCST004624	3 x 10-95	Sum eosinophil basophil counts
rs2248116	GCST004600	1 x 10-77	Eosinophil percentage of white cells
rs2057655	GCST003194	2 x 10-73	Fibrinogen levels
rs2248116	GCST004617	3 x 10-67	Eosinophil percentage of granulocytes
rs2248116	GCST004623	2 x 10-62	Neutrophil percentage of granulocytes
rs1012793	GCST004122	4 x 10-60	Fibrinogen levels
rs1012793	GCST004121	1 x 10-58	Fibrinogen levels
rs17622378	GCST003044	7 x 10-56	Crohn's disease
rs17622378	GCST005537	2 x 10-55	Chronic inflammatory diseases (ankylosing spondylitis, Crohn's disease, psoriasis, primary sclerosing cholangitis, ulcerative colitis) (pleiotropy)
rs2188962	GCST001725	1 x 10-52	Inflammatory bowel disease
rs2106854	GCST002147	2 x 10-48	Fibrinogen
rs17622378	GCST003043	1 x 10-42	Inflammatory bowel disease
rs2248116	GCST004861	2 x 10-38	Itch intensity from mosquito bite
rs7713065	GCST007080	2 x 10-37	Lung function (FEV1/FVC)
rs2070723	GCST90018969	5 x 10-36	Platelet count
rs2188962	GCST004132	6 x 10-36	Crohn's disease
rs2522051	GCST90002351	2 x 10-35	Neutrophil count
rs2522051	GCST90002355	1 x 10-33	Neutrophil count
rs2522051	GCST90002398	9 x 10-32	Neutrophil count
rs12515180	GCST90002382	1 x 10-30	Eosinophil percentage of white cells
rs2405522	GCST002443	4 x 10-29	Blood metabolite levels
rs2188962	GCST004131	4 x 10-27	Inflammatory bowel disease
rs3749833	GCST009798	1 x 10-26	Asthma
rs12515180	GCST90002381	2 x 10-26	Eosinophil counts
rs3749833	GCST007798	3 x 10-26	Asthma
rs6894249	GCST012020	9 x 10-26	Serum metabolite levels
rs1023518	GCST008916	2 x 10-25	Asthma
rs6866614	GCST007798	4 x 10-25	Asthma
rs796820687	GCST90002400	5 x 10-24	Plateletcrit
rs3749833	GCST007076	6 x 10-24	Respiratory diseases
rs11741255	GCST004862	3 x 10-23	Itch intensity from mosquito bite adjusted by bite size
rs6866614	GCST007799	4 x 10-23	Asthma (adult onset)
rs17689595	GCST90002387	1 x 10-22	Immature fraction of reticulocytes
rs2248116	GCST004865	5 x 10-22	Itch intensity from mosquito bite adjusted by bite size
rs11242111	GCST002147	2 x 10-21	Fibrinogen
rs12521868	GCST000879	1 x 10-20	Crohn's disease
rs2057655	GCST90012110	3 x 10-20	Sex hormone-binding globulin levels adjusted for BMI
rs2057656	GCST009845	1 x 10-19	Nonatopic asthma
rs3749833	GCST007800	1 x 10-19	Asthma (childhood onset)
rs2188962	GCST000207	2 x 10-18	Crohn's disease
rs2057656	GCST90018999	4 x 10-18	Medication use (adrenergics, inhalants)
rs6893782	GCST002961	1 x 10-17	Acylcarnitine levels
rs3846730	GCST90002389	1 x 10-16	Lymphocyte percentage of white cells
rs17622517	GCST90002381	4 x 10-16	Eosinophil counts
rs2522056	GCST000366	1 x 10-15	Fibrinogen
rs7713065	GCST009841	2 x 10-15	Asthma (childhood onset)
rs3749833	GCST009842	2 x 10-15	Asthma (adult onset)
rs2548992	GCST007941	2 x 10-15	Medication use (adrenergics, inhalants)
rs6894249	GCST90016610	1 x 10-14	Crohn's disease vs rheumatoid arthritis (ordinary least squares (OLS))
rs10053046	GCST90018958	5 x 10-14	Hemoglobin A1c levels
rs1003533	GCST010243	6 x 10-14	Apolipoprotein B levels
rs3749833	GCST006911	6 x 10-14	Asthma (moderate or severe)
rs1023518	GCST009850	7 x 10-14	Atopic asthma
rs17622378	GCST007993	3 x 10-13	Asthma (adult onset)
rs1016988	GCST90019496	5 x 10-13	Apolipoprotein B levels
rs11741255	GCST004862	6 x 10-13	Itch intensity from mosquito bite adjusted by bite size
rs1016988	GCST009150	1 x 10-12	Low density lipoprotein cholesterol levels
rs6894249	GCST90011899	1 x 10-12	Aspartate aminotransferase levels
rs1016988	GCST000368	1 x 10-12	Fibrinogen
rs796820687	GCST004607	2 x 10-12	Plateletcrit
rs2057655	GCST007020	3 x 10-12	Male-pattern baldness
rs6866614	GCST90018883	3 x 10-12	Nasal polyps
rs1981525	GCST90002369	6 x 10-12	Red cell distribution width
rs2248116	GCST004862	9 x 10-12	Itch intensity from mosquito bite adjusted by bite size
rs11741255	GCST90002292	1 x 10-11	Basophil count
rs12521868	GCST006020	2 x 10-11	Diastolic blood pressure
rs6894249	GCST006862	2 x 10-11	Asthma
rs2057655	GCST90012106	2 x 10-11	Sex hormone-binding globulin levels adjusted for BMI
rs1016988	GCST90019502	2 x 10-11	Creatinine levels
rs2188962	GCST006227	3 x 10-11	Diastolic blood pressure
rs7713065	GCST004185	3 x 10-11	Lung function (FEV1/FVC)
rs3749833	GCST005038	3 x 10-11	Allergic disease (asthma, hay fever or eczema)
rs2522061	GCST007141	4 x 10-11	Low density lipoprotein cholesterol levels
rs2057655	GCST90012111	4 x 10-11	Sex hormone-binding globulin levels
rs17622378	GCST003045	4 x 10-11	Ulcerative colitis
rs1016988	GCST010245	5 x 10-11	LDL cholesterol levels
rs4451042	GCST90026281	5 x 10-11	Tryptophan betaine levels
rs140316257	GCST004632	7 x 10-11	Lymphocyte percentage of white cells
rs17622378	GCST007995	9 x 10-11	Asthma (childhood onset)
rs2070729	GCST001337	1 x 10-10	Platelet count
rs13164856	GCST007089	1 x 10-10	Polycystic ovary syndrome
rs2522056	GCST004627	2 x 10-10	Lymphocyte counts
rs80112473	GCST90002372	2 x 10-10	Red cell distribution width
rs112125244	GCST90002381	2 x 10-10	Eosinophil counts
rs2522061	GCST007141	3 x 10-10	Low density lipoprotein cholesterol levels
rs2706383	GCST90018961	4 x 10-10	LDL cholesterol
rs1016988	GCST90019512	5 x 10-10	Low density lipoprotein cholesterol levels
rs2548992	GCST007564	5 x 10-10	Asthma or allergic disease (pleiotropy)
rs13189284	GCST90002404	6 x 10-10	Red cell distribution width
rs17622656	GCST90002406	8 x 10-10	Reticulocyte fraction of red cells
rs1016988	GCST90019506	9 x 10-10	Estimated glomerular filtration rate
rs7734334	GCST007094	9 x 10-10	Diastolic blood pressure
rs2269822	GCST90002399	9 x 10-10	Neutrophil percentage of white cells
rs2106854	GCST90012108	1 x 10-9	Sex hormone-binding globulin levels adjusted for BMI
rs6894249	GCST005528	1 x 10-9	Juvenile idiopathic arthritis (oligoarticular or rheumatoid factor-negative polyarticular)
rs13164856	GCST009841	1 x 10-9	Asthma (childhood onset)
rs10900807	GCST007638	1 x 10-9	Glycine levels
rs11242113	GCST009640	2 x 10-9	Urinary albumin-to-creatinine ratio
rs11741255	GCST003097	2 x 10-9	Pediatric autoimmune diseases
rs7719499	GCST007072	2 x 10-9	Cardiovascular disease
rs17622517	GCST90019497	3 x 10-9	Aspartate aminotransferase levels
rs2057657	GCST012072	4 x 10-9	Mitochondrial DNA levels
rs17622656	GCST90002405	4 x 10-9	Reticulocyte count
rs13164856	GCST003144	4 x 10-9	Polycystic ovary syndrome
rs2522061	GCST007143	5 x 10-9	Total cholesterol levels
rs13165038	GCST009717	5 x 10-9	Hay fever and/or eczema
rs17622517	GCST90002407	5 x 10-9	White blood cell count
rs201629990	GCST010537	5 x 10-9	Mean area of carotid plaque
rs6866614	GCST004864	6 x 10-9	Perceived unattractiveness to mosquitoes
rs6894249	GCST006612	6 x 10-9	LDL cholesterol
rs17622517	GCST90002382	6 x 10-9	Eosinophil percentage of white cells
rs201629990	GCST010536	1 x 10-8	Carotid plaque maximum area
rs766751473	GCST90014023	1 x 10-8	Type 1 diabetes
rs3857440	GCST90013679	2 x 10-8	Asthma
rs6867325	GCST007068	2 x 10-8	Mean corpuscular hemoglobin
rs59041913	GCST90016590	3 x 10-8	Chronic obstructive pulmonary disease x current smoker interaction (2df)
rs6894249	GCST007075	3 x 10-8	Eczema
rs13164856	GCST009845	4 x 10-8	Nonatopic asthma
rs2522061	GCST007143	4 x 10-8	Total cholesterol levels
rs17622517	GCST005537	1 x 10-7	Chronic inflammatory diseases (ankylosing spondylitis, Crohn's disease, psoriasis, primary sclerosing cholangitis, ulcerative colitis) (pleiotropy)
rs201629990	GCST010537	1 x 10-7	Mean area of carotid plaque
rs2188962	GCST000705	1 x 10-7	Crohn's disease
rs201629990	GCST010536	2 x 10-7	Carotid plaque maximum area
rs10066308	GCST009597	3 x 10-7	Multiple sclerosis
rs1004234	GCST005537	4 x 10-7	Chronic inflammatory diseases (ankylosing spondylitis, Crohn's disease, psoriasis, primary sclerosing cholangitis, ulcerative colitis) (pleiotropy)
rs10076733	GCST007692	4 x 10-7	Chronic obstructive pulmonary disease
rs1016988	GCST009147	5 x 10-7	Low density lipoprotein cholesterol levels
rs201629990	GCST010540	8 x 10-7	Mean degree of stenosis
rs2057655	GCST90012107	9 x 10-7	Sex hormone-binding globulin levels
rs201629990	GCST010538	1 x 10-6	Sum of carotid plaque area
rs2188962	GCST004133	2 x 10-6	Ulcerative colitis
rs201629990	GCST010541	2 x 10-6	Maximum stenosis
rs2106854	GCST90012109	2 x 10-6	Sex hormone-binding globulin levels
rs11745587	GCST001508	2 x 10-6	Asthma
rs201629990	GCST010538	3 x 10-6	Sum of carotid plaque area
rs6596075	GCST000042	3 x 10-6	Crohn's disease
rs59041913	GCST90016594	5 x 10-6	Chronic obstructive pulmonary disease in non-current smokers
rs59041913	GCST90016591	5 x 10-6	Chronic obstructive pulmonary disease x current smoker interaction (main effect)
rs12521868	GCST004777	8 x 10-6	Diastolic blood pressure
